# Supplementary material for: ﻿A new species of Petalacmis firefly from Bolivia, with a key to species (Coleoptera, Lampyridae)
Source: Zookeys. 2022 Apr 4;1092:63–77. doi: 10.3897/zookeys.1092.80464 (PMC9005466; doi:10.3897/zookeys.1092.80464)
Supplement: XML Treatment for Petalacmis triplehorni [file zookeys.1092.80464-treatment1.xml]

<!DOCTYPE tp:taxon-treatment
  PUBLIC "-//TaxonX//DTD Taxonomic Treatment Publishing DTD v0 20100105//EN" "tax-treatment-NSO.dtd">
<tp:taxon-treatment xmlns:tp="http://www.plazi.org/taxpub"><tp:treatment-meta><kwd-group><label>Taxon classification</label><kwd>
                <named-content content-type="kingdom">Animalia</named-content>
              </kwd><kwd>
                <named-content content-type="order">Coleoptera</named-content>
              </kwd><kwd>
                <named-content content-type="family">Lampyridae</named-content>
              </kwd></kwd-group><mixed-citation publication-type="journal"><person-group><name><surname>Lima da Silveira</surname><given-names>Luiz F.</given-names></name><name><surname>Branham</surname><given-names>Marc A.</given-names></name></person-group><article-title>﻿A new species of <italic><tp:taxon-name><tp:taxon-name-part taxon-name-part-type="genus" reg="Petalacmis">Petalacmis</tp:taxon-name-part></tp:taxon-name></italic> firefly from Bolivia, with a key to species (<tp:taxon-name><tp:taxon-name-part taxon-name-part-type="order">Coleoptera</tp:taxon-name-part></tp:taxon-name>, <tp:taxon-name><tp:taxon-name-part taxon-name-part-type="family">Lampyridae</tp:taxon-name-part></tp:taxon-name>)</article-title><source>Zookeys</source><day>04</day><month>04</month><year>2022</year><volume>1092</volume><fpage>63</fpage><lpage>77</lpage><pub-id pub-id-type="doi">10.3897/zookeys.1092.80464</pub-id></mixed-citation></tp:treatment-meta><tp:nomenclature><label>﻿</label><tp:taxon-name>
              <object-id xmlns:xlink="http://www.w3.org/1999/xlink" content-type="arpha" xlink:type="simple">B9FFA2FA-DE3A-5987-8D51-A569F262F2F7</object-id>
              <tp:taxon-name-part taxon-name-part-type="genus" reg="Petalacmis">Petalacmis</tp:taxon-name-part>
              <tp:taxon-name-part taxon-name-part-type="species" reg="triplehorni">triplehorni</tp:taxon-name-part>
              <object-id xmlns:xlink="http://www.w3.org/1999/xlink" content-type="zoobank" xlink:type="simple">http://zoobank.org/2F8DCDAF-6A31-48BE-B757-74A91AFCDA37</object-id>
            </tp:taxon-name><tp:taxon-authority>Silveira &amp; Branham</tp:taxon-authority><tp:taxon-status xmlns:xlink="http://www.w3.org/1999/xlink" xlink:type="simple">sp. nov.</tp:taxon-status><xref ref-type="fig" rid="F1">Figs 1</xref><xref ref-type="fig" rid="F2">, 2</xref><xref ref-type="fig" rid="F3">, 3</xref><xref ref-type="fig" rid="F4">, 4</xref><xref ref-type="supplementary-material" rid="S1">; Suppl. material 1: Fig. S1</xref></tp:nomenclature><tp:treatment-sec sec-type="diagnosis" id="SECID0ENPAC"><title>Diagnosis.</title><p>The three species of <italic><tp:taxon-name><tp:taxon-name-part taxon-name-part-type="genus" reg="Petalacmis">Petalacmis</tp:taxon-name-part></tp:taxon-name></italic> are easily diagnosable by size (Table <xref ref-type="table" rid="T1">1</xref>), along with the morphology of antennae, elytra, and pygidium (see key below). <italic><tp:taxon-name><tp:taxon-name-part taxon-name-part-type="genus" reg="Petalacmis">Petalacmis</tp:taxon-name-part><tp:taxon-name-part taxon-name-part-type="species" reg="triplehorni">triplehorni</tp:taxon-name-part></tp:taxon-name></italic> sp. nov. can be identified by the following combination of characters: antennomeres V and VII slightly longer and wider than adjacent antennomeres (Fig. <xref ref-type="fig" rid="F2">2H–I</xref>), elytron subparallel-sided (Fig. <xref ref-type="fig" rid="F3">3L</xref>), pygidium with sides divergent to basal third, then convergent apically with almost straight margins, posterior margin slightly bisinuose, lateral thirds subequal to or slightly longer than median third (Fig. <xref ref-type="fig" rid="F4">4A, C</xref>). Measurements are given in Table <xref ref-type="table" rid="T1">1</xref>.</p></tp:treatment-sec><tp:treatment-sec sec-type="description" id="SECID0E1AAE"><title>Description of male.</title><p>Color pattern: overall brown, except for the dark brown pronotal disc, translucent parasagittal rounded spots on pronotal expansions, and translucent sterna VI–VIII (Fig. <xref ref-type="fig" rid="F1">1</xref>); pronotal expansions often light brown (Suppl. material <xref ref-type="supplementary-material" rid="S1">1</xref>: Fig. S1).</p><fig id="F1" position="float" orientation="portrait"><object-id xmlns:xlink="http://www.w3.org/1999/xlink" content-type="doi" xlink:type="simple">10.3897/zookeys.1092.80464.figure1</object-id><object-id xmlns:xlink="http://www.w3.org/1999/xlink" content-type="arpha" xlink:type="simple">0DAD8605-4074-528A-9F80-4FA67D65E7F0</object-id><label>Figure 1.</label><caption><p>Habiti of <italic><tp:taxon-name><tp:taxon-name-part taxon-name-part-type="genus" reg="Petalacmis">Petalacmis</tp:taxon-name-part></tp:taxon-name></italic> species <bold>A, B</bold><italic><tp:taxon-name><tp:taxon-name-part taxon-name-part-type="genus" reg="Petalacmis">P.</tp:taxon-name-part><tp:taxon-name-part taxon-name-part-type="species" reg="triplehorni">triplehorni</tp:taxon-name-part></tp:taxon-name></italic> sp. nov., holotype (male, prior to dissection), habitus <bold>A</bold> dorsal <bold>B</bold> ventral <bold>B, C</bold><italic><tp:taxon-name><tp:taxon-name-part taxon-name-part-type="genus" reg="Petalacmis">P.</tp:taxon-name-part><tp:taxon-name-part taxon-name-part-type="species" reg="praeclarus">praeclarus</tp:taxon-name-part></tp:taxon-name></italic> (male, from Piracicaba, São Paulo) <bold>B</bold> dorsal <bold>C</bold> ventral <bold>E, F</bold><italic><tp:taxon-name><tp:taxon-name-part taxon-name-part-type="genus" reg="Petalacmis">P.</tp:taxon-name-part><tp:taxon-name-part taxon-name-part-type="species" reg="wittmeri">wittmeri</tp:taxon-name-part></tp:taxon-name></italic> holotype (male), habitus <bold>E</bold> dorsal <bold>F</bold> ventral. Scale bars: 1 mm (<bold>A–D</bold>).</p></caption><graphic xmlns:xlink="http://www.w3.org/1999/xlink" xlink:href="zookeys-1092-063-g001.jpg" position="float" orientation="portrait" xlink:type="simple" id="oo_668151.jpg"><uri content-type="original_file" xlink:type="simple">https://binary.pensoft.net/fig/668151</uri></graphic></fig><p><bold><italic>Head</italic></bold>: head capsule about 1/3× wider than long, posterior margin almost straight, except for the dorsal margin of occiput, which is rounded (see dorsal view, Fig. <xref ref-type="fig" rid="F2">2A</xref>), slightly taller than long (Fig. <xref ref-type="fig" rid="F2">2D</xref>), vertex slightly depressed between the eyes (Fig. <xref ref-type="fig" rid="F2">2E</xref>). Frons slightly intumescent (Fig. <xref ref-type="fig" rid="F2">2D</xref>), antennal sockets elliptical, 2× taller than wide, obliquely disposed, as wide as 1/3 eye; antennifer process barely visible (Fig. <xref ref-type="fig" rid="F2">2C</xref>). Eye as wide as 1/3 head width in dorsal view (Fig. <xref ref-type="fig" rid="F2">2A</xref>), 2/5 in ventral view (Fig. <xref ref-type="fig" rid="F2">2B</xref>), dorsal margin emarginated inwards (Fig. <xref ref-type="fig" rid="F2">2A</xref>), frontal inner margin rounded, strongly convergent ventrally (Fig. <xref ref-type="fig" rid="F2">2B</xref>), almost occupying the whole head capsule in lateral view (Fig. <xref ref-type="fig" rid="F2">2D</xref>), indented posteriorly (Fig. <xref ref-type="fig" rid="F2">2B, D</xref>). Antenna with nine antennomeres (Fig. <xref ref-type="fig" rid="F2">2H, I</xref>); scape slightly longer than wide, basally constricted; pedicel basally constricted, slightly wider than long, 1/2 as long as scape; antennomeres III–VIII transverse, progressively compressed, with decumbent bristles, subequal in length, except for V and VII, which are slightly longer and wider than neighboring antennomeres, IX petal-shaped, lateral margins asymmetrical (Fig. <xref ref-type="fig" rid="F2">2H</xref>); frontoclypeus strongly depressed between antennal sockets and labrum (Fig. <xref ref-type="fig" rid="F2">2C</xref>). Labrum (Fig. <xref ref-type="fig" rid="F2">2A–C</xref>) subcircular, slightly acuminate anteriorly, connate to frontoclypeus, slightly wider than antennal socket. Mandibles short (as long as labrum), slightly curved, apically obtuse, homogeneously bristled (Fig. <xref ref-type="fig" rid="F2">2A, D</xref>). Maxilla (Fig. <xref ref-type="fig" rid="F2">2B, C</xref>) with cardo well sclerotized, rectangular; stipes oblong, subtriangular in ventral view, internal margin slightly curved, posterior margins rounded, palp with 4 palpomeres; II–IV subcylindrical and transverse, II longer than I and as long as palpifer, I as long as III, III transverse; IV lanceolate, 3× longer than III, with apical margin covered with bristles. Labium (Fig. <xref ref-type="fig" rid="F2">2B</xref>) with mentum membranous and barely distinct, divided sagittally forming two plates, each plate elongate; submentum membranous and indistinct; palp with 2 distinct palpomeres, apical palpomere obconical. Gula coriaceous, as long as wide, paired tentorial pits conspicuous. Occiput subtriangular, maximum width slightly over 1/2 head width, anterior margin slightly sinuose (Fig. <xref ref-type="fig" rid="F2">2E</xref>).</p><fig id="F2" position="float" orientation="portrait"><object-id xmlns:xlink="http://www.w3.org/1999/xlink" content-type="doi" xlink:type="simple">10.3897/zookeys.1092.80464.figure2</object-id><object-id xmlns:xlink="http://www.w3.org/1999/xlink" content-type="arpha" xlink:type="simple">A2FA3A8A-26C3-544D-BD31-B6B292DFB32B</object-id><label>Figure 2.</label><caption><p><italic><tp:taxon-name><tp:taxon-name-part taxon-name-part-type="genus" reg="Petalacmis">Petalacmis</tp:taxon-name-part><tp:taxon-name-part taxon-name-part-type="species" reg="triplehorni">triplehorni</tp:taxon-name-part></tp:taxon-name></italic> sp. nov., male head <bold>A–F</bold> core head <bold>A</bold> dorsal <bold>B</bold> ventral/occipital <bold>C</bold> frontal <bold>D</bold> lateral <bold>E</bold> posterior <bold>H, I</bold> antenna <bold>H</bold> lateral <bold>I</bold> frontal. Scale bars: 250 µm (<bold>A–E</bold>); 500 µm (<bold>H, I</bold>).</p></caption><graphic xmlns:xlink="http://www.w3.org/1999/xlink" xlink:href="zookeys-1092-063-g002.jpg" position="float" orientation="portrait" xlink:type="simple" id="oo_668152.jpg"><uri content-type="original_file" xlink:type="simple">https://binary.pensoft.net/fig/668152</uri></graphic></fig><p><bold><italic>Thorax</italic></bold>: pronotum with anterior margin slightly sinuose and acuminate anteriorly (Fig. <xref ref-type="fig" rid="F3">3A</xref>), lateral margins slightly rounded to subparallel, posterior angles somewhat acute but not pointed, posterior margin almost straight, slightly rounded by the disc; disc subquadrate (Fig. <xref ref-type="fig" rid="F3">3A</xref>), slightly depressed by posterior half (in lateral view, Fig. <xref ref-type="fig" rid="F3">3E</xref>), regularly punctured, punctures small and bristled, evenly spaced about 2× puncture size; without a distinct line of deeper marginal punctures; pronotal expansions well developed, anterior expansion convex in lateral view (Fig. <xref ref-type="fig" rid="F3">3C, E</xref>), maximal length almost as long as disc (Fig. <xref ref-type="fig" rid="F3">3A</xref>); posterior margin about as wide as distance between elytral humeri (Fig. <xref ref-type="fig" rid="F1">1A</xref>); lateral expansions bent upwards in posterior view (Fig. <xref ref-type="fig" rid="F3">3D</xref>). Hypomeron slightly over 2× longer than tall, with a well-delimited posterior angle (Fig. <xref ref-type="fig" rid="F3">3E</xref>). Prosternum smallest length about 10× as wide as its greatest length (Fig. <xref ref-type="fig" rid="F3">3B</xref>). Proendosternite apically acute, widely divergent, as long as core prosternum smallest length (Fig. <xref ref-type="fig" rid="F3">3D</xref>). Mesoscutellum very short (Fig. <xref ref-type="fig" rid="F3">3F</xref>), with posterior margin pointed, normally at a lower level than elytra (Fig. <xref ref-type="fig" rid="F1">1A</xref>). Elytron (Fig. <xref ref-type="fig" rid="F3">3L, M</xref>) subparallel-sided, almost 5× longer than wide, pubescent, secondary pubescence absent, with shallow irregular punctures, texturized, with evanescent 4 costae, marginal costa narrow, epipleuron reaching basal ¼. Hind wing well developed (Fig. <xref ref-type="fig" rid="F3">3N</xref>), posterior margin with anal embayment (sensu <xref ref-type="bibr" rid="B18">Lawrence et al. 2021</xref>), slightly less than 2× wider than long, r4 3× longer than r3, radial cell 3× wider than long, distant from anterior margin more than the caliper of RA, costal row of setae conspicuous (Fig. <xref ref-type="fig" rid="F3">3N</xref>); CuA1 cross vein evanescent, CuA3+4 cross vein absent; radial cell, r3 and r4 evanescent, veins posterior to MP progressively evanescent from apex to base.</p><fig id="F3" position="float" orientation="portrait"><object-id xmlns:xlink="http://www.w3.org/1999/xlink" content-type="doi" xlink:type="simple">10.3897/zookeys.1092.80464.figure3</object-id><object-id xmlns:xlink="http://www.w3.org/1999/xlink" content-type="arpha" xlink:type="simple">3AAC3B67-31F7-58C0-A1DF-632C4E755BB5</object-id><label>Figure 3.</label><caption><p><italic><tp:taxon-name><tp:taxon-name-part taxon-name-part-type="genus" reg="Petalacmis">Petalacmis</tp:taxon-name-part><tp:taxon-name-part taxon-name-part-type="species" reg="triplehorni">triplehorni</tp:taxon-name-part></tp:taxon-name></italic> sp. nov., male thorax. <bold>A–E</bold> prothorax: <bold>A</bold> dorsal <bold>B</bold> ventral <bold>C</bold> anterior <bold>D</bold> posterior <bold>E</bold> lateral. <bold>F–K</bold> pterothorax: <bold>F</bold> mesoscutellum, dorsal <bold>G</bold> alinotum, dorsal <bold>H</bold> pterothorax, ventral <bold>I</bold> pterothorax, dorsal (detail of meso and metaendosterna <bold>J</bold> alinotum, dorsal <bold>K</bold> pterothorax and abdominal tergum I, lateral <bold>L–N</bold> wings: <bold>L</bold> elytron, dorsal <bold>M</bold> elytron, lateral (outer view) <bold>N</bold> left wing, dorsal <bold>O, P</bold> legs: <bold>O</bold> left pro, meso and metaleg (left to right) <bold>P</bold> detail of left pro, meso and metaleg apices (left to right). Scale bars: 500 µm (<bold>A–K</bold>); 1 mm <bold>L–N</bold>; 750 µm (<bold>O</bold>); 250 µm (<bold>P</bold>).</p></caption><graphic xmlns:xlink="http://www.w3.org/1999/xlink" xlink:href="zookeys-1092-063-g003.jpg" position="float" orientation="portrait" xlink:type="simple" id="oo_668153.jpg"><uri content-type="original_file" xlink:type="simple">https://binary.pensoft.net/fig/668153</uri></graphic></fig><p>Alinotum overall weakly sclerotized, slightly wider than long (Fig. <xref ref-type="fig" rid="F3">3G</xref>), lateral margins convergent posteriorly, posterior margin slightly emarginate; prescutum extending up to half metascutum length; without a distinct rounded area, scutum-prescutal plates distinct and extending ridges to half alinotum length; metascutellum glabrous, with lateral margins subparallel-sided, scutum-scutellar ridge strongly divergent posteriorly. Mesosternum weakly sclerotized, posterior margin medially rounded (Fig. <xref ref-type="fig" rid="F3">3H</xref>). Mesosternum-mesepisternum suture barely visible (Fig. <xref ref-type="fig" rid="F3">3H</xref>). Mesepisternum-mesepimeron suture conspicuous (Fig. <xref ref-type="fig" rid="F3">3H</xref>). Mesepimeron-metasternum suture coriaceous (Fig. <xref ref-type="fig" rid="F3">3H, I</xref>). Metasternum strongly depressed by mesocoxae, without a distinct anterior medial keel, discrimen reaching basal 1/3 of metasternum length, lateral margins divergent posteriorly up to outermost part of metacoxa, then convergent posteriorly, posterior margin bisinuose (Fig. <xref ref-type="fig" rid="F3">3H–I</xref>). Metepisternum almost 3× longer than tall Fig. (3K). Profemur about as long as protibia; meso and metatibia of about the same length and slightly longer than protibia (Fig. <xref ref-type="fig" rid="F3">3O</xref>). All legs lacking tibial spurs, with tarsomeres progressively shorter up to IV, which is bilobated, lobes reaching ½ V length, V slightly shorter than I, and with simple, untoothed claws (Fig. <xref ref-type="fig" rid="F3">3O, P</xref>). Mesendosternum with 2 parasagittal projections slightly directed outwards, irregularly alate (Fig. <xref ref-type="fig" rid="F3">3I–K</xref>). Metendosternum spatulate, roughly rhomboid (about as long as wide, with 2 acute lateral laminae), anteriorly indented (Fig. <xref ref-type="fig" rid="F3">3I</xref>).</p><p><bold><italic>Abdomen</italic></bold>: tergum I with laterotergite membranous, roughly triangular, almost indistinct (Fig. <xref ref-type="fig" rid="F3">3K</xref>); spiracle elliptical, obliquely attached to thorax (Fig. <xref ref-type="fig" rid="F3">3G, K</xref>). Posterior corners of terga I–III almost right-angled, IV slightly projected, V–VII rounded and progressively projected and acute (Fig. <xref ref-type="fig" rid="F4">4A–C</xref>). Sterna II–IX visible (Figs <xref ref-type="fig" rid="F1">1B</xref>, <xref ref-type="fig" rid="F4">4C</xref>), V distinctly more sclerotized than neighboring sterna, VI and VII with well-developed, transverse light organs, almost as long and wide as sterna (Fig. <xref ref-type="fig" rid="F4">4B, C</xref>, Suppl. material <xref ref-type="supplementary-material" rid="S1">1</xref>: Fig. S1). Spiracles ventral, at mid-length (Fig. <xref ref-type="fig" rid="F4">4B, C</xref>). Sternum VIII with posterior margin slightly emarginate (Fig. <xref ref-type="fig" rid="F4">4B, C</xref>). Pygidium with anterior margin strongly emarginate, lateral margins almost straight and convergent posteriorly, posterior margin bisinuate, lateral thirds subequal to or slightly longer than median third (Fig. <xref ref-type="fig" rid="F4">4C</xref>). Syntergite membranous, as long as 4/5 sternum IX length, widely connate to sternum IX, without distinct sutures, posteriorly bristled, anterior margin slightly emarginate (Fig. <xref ref-type="fig" rid="F4">4D–F</xref>). Sternum IX symmetric, medially divided by a membranous line, anterior margin rounded, lateral margins strongly convergent anteriorly (Fig. <xref ref-type="fig" rid="F4">4D–F</xref>). Aedeagus overall well sclerotized (Fig. <xref ref-type="fig" rid="F4">4G–J</xref>). Phallus (Fig. <xref ref-type="fig" rid="F4">4G–I</xref>) with a well-sclerotized dorsal plate, ventral plate indistinct; dorsal plate basally connate to parameres, curved dorsally, apically truncate, deeply excavate ventrally (Fig. <xref ref-type="fig" rid="F4">4G</xref>), without apical lobes or arrow-shaped structures. Parameres ventrally projected basally, projection somewhat rounded; reaching the dorsal plate of phallus length, with typical lampyrine inner lobes but coriaceous; with an apical pointed projection, which is membranous.</p><fig id="F5" position="float" orientation="portrait"><object-id xmlns:xlink="http://www.w3.org/1999/xlink" content-type="doi" xlink:type="simple">10.3897/zookeys.1092.80464.figure5</object-id><object-id xmlns:xlink="http://www.w3.org/1999/xlink" content-type="arpha" xlink:type="simple">356167F7-C6FB-551B-83AA-299A646AF791</object-id><label>Figure 5.</label><caption><p>Comparison between the antennal morphologies <bold>A</bold><italic><tp:taxon-name><tp:taxon-name-part taxon-name-part-type="genus" reg="Petalacmis">Petalacmis</tp:taxon-name-part><tp:taxon-name-part taxon-name-part-type="species" reg="praeclarus">praeclarus</tp:taxon-name-part></tp:taxon-name></italic><bold>B</bold><italic><tp:taxon-name><tp:taxon-name-part taxon-name-part-type="genus" reg="Petalacmis">P.</tp:taxon-name-part><tp:taxon-name-part taxon-name-part-type="species" reg="wittmeri">wittmeri</tp:taxon-name-part></tp:taxon-name></italic><bold>C</bold><italic><tp:taxon-name><tp:taxon-name-part taxon-name-part-type="genus" reg="Petalacmis">P.</tp:taxon-name-part><tp:taxon-name-part taxon-name-part-type="species" reg="triplehorni">triplehorni</tp:taxon-name-part></tp:taxon-name></italic> sp. nov. Scale bar: 1.0 mm.</p></caption><graphic xmlns:xlink="http://www.w3.org/1999/xlink" xlink:href="zookeys-1092-063-g004.jpg" position="float" orientation="portrait" xlink:type="simple" id="oo_668154.jpg"><uri content-type="original_file" xlink:type="simple">https://binary.pensoft.net/fig/668154</uri></graphic></fig><fig id="F4" position="float" orientation="portrait"><object-id xmlns:xlink="http://www.w3.org/1999/xlink" content-type="doi" xlink:type="simple">10.3897/zookeys.1092.80464.figure4</object-id><object-id xmlns:xlink="http://www.w3.org/1999/xlink" content-type="arpha" xlink:type="simple">EBB28350-2079-5D9D-A24E-41E71A280BC2</object-id><label>Figure 4.</label><caption><p><italic><tp:taxon-name><tp:taxon-name-part taxon-name-part-type="genus" reg="Petalacmis">Petalacmis</tp:taxon-name-part><tp:taxon-name-part taxon-name-part-type="species" reg="triplehorni">triplehorni</tp:taxon-name-part></tp:taxon-name></italic> sp. nov., male abdomen <bold>A–C</bold> core abdomen (segments IV–VIII) <bold>A</bold> dorsal <bold>B</bold> lateral <bold>C</bold> ventral <bold>D–F</bold> aedeagal sheath <bold>D</bold> dorsal <bold>E</bold> lateral <bold>F</bold> ventral <bold>G–J</bold> aedeagus (distal tips oriented toward top of the figure) <bold>G</bold> apical/posterior <bold>H</bold> dorsal <bold>I</bold> lateral, <bold>J</bold> ventral. Scale bars: 500 µm (<bold>A–C</bold>); 250 µm (<bold>D–I</bold>).</p></caption><graphic xmlns:xlink="http://www.w3.org/1999/xlink" xlink:href="zookeys-1092-063-g005.jpg" position="float" orientation="portrait" xlink:type="simple" id="oo_668155.jpg"><uri content-type="original_file" xlink:type="simple">https://binary.pensoft.net/fig/668155</uri></graphic></fig></tp:treatment-sec><tp:treatment-sec sec-type="Female and immature stages" id="SECID0EYSAE"><title>Female and immature stages.</title><p>Unknown.</p></tp:treatment-sec><tp:treatment-sec sec-type="etymology" id="SECID0E4SAE"><title>Etymology.</title><p>This species is named for Dr Charles “Chuck” Triplehorn, Professor Emeritus of the Ohio State University, who collected the first specimens of <italic><tp:taxon-name><tp:taxon-name-part taxon-name-part-type="genus" reg="Petalacmis">Petalacmis</tp:taxon-name-part><tp:taxon-name-part taxon-name-part-type="species" reg="praeclarus">praeclarus</tp:taxon-name-part></tp:taxon-name></italic> that one of us (MAB) first encountered as a graduate student while investigating the systematics of the family <tp:taxon-name><tp:taxon-name-part taxon-name-part-type="family">Lampyridae</tp:taxon-name-part></tp:taxon-name>. Dr Triplehorn has been both a mentor and an inspiration to MAB. It is with great appreciation and respect for Dr Triplehorn that we name this species after him.</p></tp:treatment-sec><tp:treatment-sec sec-type="material" id="SECID0ETTAE"><title>Material examined.</title><p><bold><italic>Holotype</italic></bold>, male. Bolivia: Santa Cruz, Potrerillo del Guendá Reserve, 1322’ elev., <named-content xmlns:xlink="http://www.w3.org/1999/xlink" content-type="dwc:verbatimCoordinates" xlink:type="simple"><named-content content-type="geo-json" specific-use="{&#34;type&#34;:&#34;Point&#34;,&#34;coordinates&#34;:[-63.457417,-17.671033]}" id="NCID0EBUAE" xlink:type="simple">17°40.262'S, 63°27.445'W</named-content></named-content>, at light, J. McHugh lab exped. leg., 6–12-I-2005 (<named-content xmlns:xlink="http://www.w3.org/1999/xlink" content-type="dwc:institutional_code" xlink:title="Museo Nacional de Historia Natural" xlink:href="http://grbio.org/institution/museo-nacional-de-historia-natural-la-paz" xlink:type="simple">ANCB</named-content>).</p><p><bold><italic>Paratypes</italic></bold> (<italic>n</italic> = 14). Bolivia • Santa Cruz, Potrerillo del Guendá Reserve.; 1322’ elev.; <named-content xmlns:xlink="http://www.w3.org/1999/xlink" content-type="dwc:verbatimCoordinates" xlink:type="simple"><named-content content-type="geo-json" specific-use="{&#34;type&#34;:&#34;Point&#34;,&#34;coordinates&#34;:[-63.457417,-17.671033]}" id="NCID0EWUAE" xlink:type="simple">17°40.262'S, 63°27.445'W</named-content></named-content>; at light; J. McHugh lab exped. leg.; 6–12-I-2005 (1 ♂, <abbrev xmlns:xlink="http://www.w3.org/1999/xlink" xlink:title="United States of America National Museum of Natural History" id="ABBRID0E2UAE" xlink:type="simple">USNM</abbrev>) • Santa Cruz, 3.7 km SSE of Buena Vista, Hotel Flora and Fauna; 405 m elev.; 5–15-XI-2001; <named-content xmlns:xlink="http://www.w3.org/1999/xlink" content-type="dwc:verbatimCoordinates" xlink:type="simple"><named-content content-type="geo-json" specific-use="{&#34;type&#34;:&#34;Point&#34;,&#34;coordinates&#34;:[-63.552533,-17.499150]}" id="NCID0ECVAE" xlink:type="simple">17°29.949'S, 63°33.152'W</named-content></named-content>; M.C. Thomas &amp; B.K. Dozier leg.; tropical transition forest (3 ♂, <named-content xmlns:xlink="http://www.w3.org/1999/xlink" content-type="dwc:institutional_code" xlink:title="Florida State Collection of Arthropods" xlink:href="http://grbio.org/institution/florida-state-collection-arthropods-museum-entomology" xlink:type="simple">FSCA</named-content>) • idem. (2 ♂, <named-content xmlns:xlink="http://www.w3.org/1999/xlink" content-type="dwc:institutional_code" xlink:title="Museo Nacional de Historia Natural" xlink:href="http://grbio.org/institution/museo-nacional-de-historia-natural-la-paz" xlink:type="simple">ANCB</named-content>); Santa Cruz, 3.7 km SSE of Buena Vista, Hotel Flora and Fauna; 405 m elev.; 5–15-XI-2001, <named-content xmlns:xlink="http://www.w3.org/1999/xlink" content-type="dwc:verbatimCoordinates" xlink:type="simple"><named-content content-type="geo-json" specific-use="{&#34;type&#34;:&#34;Point&#34;,&#34;coordinates&#34;:[-63.552533,-17.499150]}" id="NCID0ESVAE" xlink:type="simple">17°29.949'S, 63°33.152'W</named-content></named-content>; M.C. Thomas &amp; B.K. Dozier leg.; tropical transition forest (1 ♂, <abbrev xmlns:xlink="http://www.w3.org/1999/xlink" xlink:title="Ohio State University, C.A. Triplehorn Insect Collection, Columbus" id="ABBRID0EXVAE" xlink:type="simple">OSUC</abbrev>) • Santa Cruz, 3.7 km SSE of Buena Vista, Hotel Flora and Fauna; 405 m elev.; 5–15-XI-2001; <named-content xmlns:xlink="http://www.w3.org/1999/xlink" content-type="dwc:verbatimCoordinates" xlink:type="simple"><named-content content-type="geo-json" specific-use="{&#34;type&#34;:&#34;Point&#34;,&#34;coordinates&#34;:[-63.552533,-17.499150]}" id="NCID0E5VAE" xlink:type="simple">17°29.949'S, 63°33.152'W</named-content></named-content>; M.C. Thomas &amp; B.K. Dozier leg.; tropical transition forest, blacklight trap (2 ♂, <abbrev xmlns:xlink="http://www.w3.org/1999/xlink" xlink:title="University of Georgia Collection of Arthropods" id="ABBRID0EDWAE" xlink:type="simple">UGCA</abbrev>) • Santa Cruz, 3.7 km SSE of Buena Vista, Hotel Flora and Fauna; 430 m elev.; 2–13-III-2000; M.C. Thomas leg.; tropical transition forest (3 ♂, <named-content xmlns:xlink="http://www.w3.org/1999/xlink" content-type="dwc:institutional_code" xlink:title="Museo Nacional de Historia Natural" xlink:href="http://grbio.org/institution/museo-nacional-de-historia-natural-la-paz" xlink:type="simple">ANCB</named-content>) • Santa Cruz, 3.7 km SSE of Buena Vista, Hotel Flora and Fauna; 430 m elev.; 14–19-X-2000; M.C. Thomas leg.; tropical transition forest (1 ♂, <named-content xmlns:xlink="http://www.w3.org/1999/xlink" content-type="dwc:institutional_code" xlink:title="Museo Nacional de Historia Natural" xlink:href="http://grbio.org/institution/museo-nacional-de-historia-natural-la-paz" xlink:type="simple">ANCB</named-content>) • Santa Cruz, 40 km NW of Potrerillo del Guendá; 400 m elev.; Gino Nearns leg., 17-XII-2004 (1 male, <abbrev xmlns:xlink="http://www.w3.org/1999/xlink" xlink:title="United States of America National Museum of Natural History" id="ABBRID0EPWAE" xlink:type="simple">USNM</abbrev>).</p></tp:treatment-sec><tp:treatment-sec><!--Section generated to contain objects referenced in tp:taxon-treatment.--><supplementary-material xmlns:xlink="http://www.w3.org/1999/xlink" id="S1" position="float" orientation="portrait" xlink:type="simple"><object-id content-type="doi" xlink:type="simple">10.3897/zookeys.1092.80464.suppl1</object-id><object-id content-type="arpha" xlink:type="simple">70563394-F919-540B-B75B-CCC950875296</object-id><label>Supplementary material 1</label><caption><p>Figure S1</p></caption><statement content-type="dataType"><label>Data type</label><p>Figure</p></statement><statement content-type="notes"><label>Explanation note</label><p><italic><tp:taxon-name><tp:taxon-name-part taxon-name-part-type="genus" reg="Petalacmis">Petalacmis</tp:taxon-name-part><tp:taxon-name-part taxon-name-part-type="species" reg="triplehorni">triplehorni</tp:taxon-name-part></tp:taxon-name></italic> sp. nov. habitus of one of the paratypes (note lantern morphology and the brighter pronotal expansions) A dorsal B ventral.</p></statement><media xlink:href="zookeys-1092-063-s001.tif" mimetype="image" mime-subtype="tiff" position="float" orientation="portrait" xlink:type="simple" id="oo_668156.tif"><uri content-type="original_file" xlink:type="simple">https://binary.pensoft.net/file/668156</uri></media><permissions><license xlink:type="simple"><license-p>This dataset is made available under the Open Database License (http://opendatacommons.org/licenses/odbl/1.0/). The Open Database License (ODbL) is a license agreement intended to allow users to freely share, modify, and use this Dataset while maintaining this same freedom for others, provided that the original source and author(s) are credited.</license-p></license></permissions><attrib specific-use="authors">Luiz F. L. da Silveira, Marc A. Branham</attrib></supplementary-material><table-wrap id="T1" position="float" orientation="portrait"><label>Table 1.</label><caption><p>Comparative measurements (average, range between parentheses) between the three known species of <italic><tp:taxon-name><tp:taxon-name-part taxon-name-part-type="genus" reg="Petalacmis">Petalacmis</tp:taxon-name-part></tp:taxon-name></italic>. Measurements were taken from the material examined (see above), except for those of <italic><tp:taxon-name><tp:taxon-name-part taxon-name-part-type="genus" reg="Petalacmis">P.</tp:taxon-name-part><tp:taxon-name-part taxon-name-part-type="species" reg="wittmeri">wittmeri</tp:taxon-name-part></tp:taxon-name></italic>, which were taken from <xref ref-type="bibr" rid="B25">Reichardt (1963)</xref>.</p></caption><table id="TID0EMDAG" rules="all"><tbody><tr><th rowspan="1" colspan="1">Dimensions (mm)</th><th rowspan="1" colspan="1"><italic><tp:taxon-name><tp:taxon-name-part taxon-name-part-type="genus" reg="Petalacmis">P.</tp:taxon-name-part><tp:taxon-name-part taxon-name-part-type="species" reg="praeclarus">praeclarus</tp:taxon-name-part></tp:taxon-name></italic> (<italic>n</italic> = 8)</th><th rowspan="1" colspan="1"><italic><tp:taxon-name><tp:taxon-name-part taxon-name-part-type="genus" reg="Petalacmis">P.</tp:taxon-name-part><tp:taxon-name-part taxon-name-part-type="species" reg="wittmeri">wittmeri</tp:taxon-name-part></tp:taxon-name></italic> (<italic>n</italic> = 1)</th><th rowspan="1" colspan="1"><italic><tp:taxon-name><tp:taxon-name-part taxon-name-part-type="genus" reg="Petalacmis">P.</tp:taxon-name-part><tp:taxon-name-part taxon-name-part-type="species" reg="triplehorni">triplehorni</tp:taxon-name-part></tp:taxon-name></italic> (<italic>n</italic> = 15)</th></tr><tr><td rowspan="1" colspan="1">Total Length</td><td rowspan="1" colspan="1">9.01 (8.13–9.46)</td><td rowspan="1" colspan="1">6.8</td><td rowspan="1" colspan="1">5.34 (5.06–5.81)</td></tr><tr><td rowspan="1" colspan="1">Pronotal Length</td><td rowspan="1" colspan="1">2.04 (1.74–2.24)</td><td rowspan="1" colspan="1">1.5</td><td rowspan="1" colspan="1">0.99 (0.91–1.07)</td></tr><tr><td rowspan="1" colspan="1">Elytral Length</td><td rowspan="1" colspan="1">7.02 (6.39–7.3)</td><td rowspan="1" colspan="1">5.3</td><td rowspan="1" colspan="1">4.35 (4.15–4.73)</td></tr></tbody></table></table-wrap></tp:treatment-sec><ref-list><ref id="B25"><mixed-citation xmlns:xlink="http://www.w3.org/1999/xlink" xlink:type="simple"><person-group><name name-style="western"><surname>Reichardt</surname><given-names>H</given-names></name></person-group> (<year>1963</year>) <article-title>Notas sobre el género <italic><tp:taxon-name><tp:taxon-name-part taxon-name-part-type="genus">Petalacmis</tp:taxon-name-part></tp:taxon-name></italic>, con descripcion de una especie nueva (<tp:taxon-name><tp:taxon-name-part taxon-name-part-type="order">Coleoptera</tp:taxon-name-part></tp:taxon-name>, <tp:taxon-name><tp:taxon-name-part taxon-name-part-type="family">Lampyridae</tp:taxon-name-part></tp:taxon-name>).</article-title><source>Neotrópica</source><volume>9</volume>: <fpage>107</fpage>–<lpage>110</lpage>.</mixed-citation></ref><ref id="B18"><mixed-citation xmlns:xlink="http://www.w3.org/1999/xlink" xlink:type="simple"><person-group><name name-style="western"><surname>Lawrence</surname><given-names>JF</given-names></name><name name-style="western"><surname>Zhou</surname><given-names>YL</given-names></name><name name-style="western"><surname>Lemann</surname><given-names>C</given-names></name><name name-style="western"><surname>Sinclair</surname><given-names>B</given-names></name><name name-style="western"><surname>Ślipiński</surname><given-names>A</given-names></name></person-group> (<year>2021</year>) <article-title>The hind wing of <tp:taxon-name><tp:taxon-name-part taxon-name-part-type="order">Coleoptera</tp:taxon-name-part></tp:taxon-name> (<tp:taxon-name><tp:taxon-name-part taxon-name-part-type="class">Insecta</tp:taxon-name-part></tp:taxon-name>): Morphology, nomenclature and phylogenetic significance. Part 1. General discussion and <tp:taxon-name><tp:taxon-name-part taxon-name-part-type="suborder">Archostemata</tp:taxon-name-part></tp:taxon-name>–<tp:taxon-name><tp:taxon-name-part taxon-name-part-type="superfamily">Elateroidea</tp:taxon-name-part></tp:taxon-name>.</article-title><source>Annales Zoologici</source><volume>71</volume>(<issue>3</issue>): <fpage>421</fpage>–<lpage>606</lpage>. <ext-link xlink:type="simple" ext-link-type="doi" xlink:href="10.3161/00034541anz2021.71.3.001">https://doi.org/10.3161/00034541anz2021.71.3.001</ext-link></mixed-citation></ref></ref-list></tp:taxon-treatment>
