# Supplementary material for: ﻿A new species of Petalacmis firefly from Bolivia, with a key to species (Coleoptera, Lampyridae)
Source: Zookeys. 2022 Apr 4;1092:63–77. doi: 10.3897/zookeys.1092.80464 (PMC9005466; doi:10.3897/zookeys.1092.80464)
Supplement: XML Treatment for Petalacmis praeclarus [file zookeys.1092.80464-treatment2.xml]

<!DOCTYPE tp:taxon-treatment
  PUBLIC "-//TaxonX//DTD Taxonomic Treatment Publishing DTD v0 20100105//EN" "tax-treatment-NSO.dtd">
<tp:taxon-treatment xmlns:tp="http://www.plazi.org/taxpub"><tp:treatment-meta><kwd-group><label>Taxon classification</label><kwd>
                <named-content content-type="kingdom">Animalia</named-content>
              </kwd><kwd>
                <named-content content-type="order">Coleoptera</named-content>
              </kwd><kwd>
                <named-content content-type="family">Lampyridae</named-content>
              </kwd></kwd-group><mixed-citation publication-type="journal"><person-group><name><surname>Lima da Silveira</surname><given-names>Luiz F.</given-names></name><name><surname>Branham</surname><given-names>Marc A.</given-names></name></person-group><article-title>﻿A new species of <italic><tp:taxon-name><tp:taxon-name-part taxon-name-part-type="genus" reg="Petalacmis">Petalacmis</tp:taxon-name-part></tp:taxon-name></italic> firefly from Bolivia, with a key to species (<tp:taxon-name><tp:taxon-name-part taxon-name-part-type="order">Coleoptera</tp:taxon-name-part></tp:taxon-name>, <tp:taxon-name><tp:taxon-name-part taxon-name-part-type="family">Lampyridae</tp:taxon-name-part></tp:taxon-name>)</article-title><source>Zookeys</source><day>04</day><month>04</month><year>2022</year><volume>1092</volume><fpage>63</fpage><lpage>77</lpage><pub-id pub-id-type="doi">10.3897/zookeys.1092.80464</pub-id></mixed-citation></tp:treatment-meta><tp:nomenclature><label>﻿</label><tp:taxon-name>
              <object-id xmlns:xlink="http://www.w3.org/1999/xlink" content-type="arpha" xlink:type="simple">83463A79-C782-59BB-9988-98C6AECA671A</object-id>
              <tp:taxon-name-part taxon-name-part-type="genus" reg="Petalacmis">Petalacmis</tp:taxon-name-part>
              <tp:taxon-name-part taxon-name-part-type="species" reg="praeclarus">praeclarus</tp:taxon-name-part>
            </tp:taxon-name><tp:taxon-authority>Olivier, 1908</tp:taxon-authority></tp:nomenclature><tp:treatment-sec sec-type="material" id="SECID0EK3AE"><title>Material examined.</title><p>Brazil: Minas Gerais, Lambari [spelled Lambary], XI.1924, J. Halik col. (1 male, <abbrev xmlns:xlink="http://www.w3.org/1999/xlink" xlink:title="United States of America National Museum of Natural History" id="ABBRID0EQ3AE" xlink:type="simple">USNM</abbrev> 3083) // Brazil Halik 1966 coll.; same data, XI.1924 (1 male, <abbrev xmlns:xlink="http://www.w3.org/1999/xlink" xlink:title="United States of America National Museum of Natural History" id="ABBRID0EU3AE" xlink:type="simple">USNM</abbrev> 3084); same data, XI.1924 (1 male, <abbrev xmlns:xlink="http://www.w3.org/1999/xlink" xlink:title="United States of America National Museum of Natural History" id="ABBRID0EY3AE" xlink:type="simple">USNM</abbrev> 3085); São Paulo, São Paulo, Santana [spelled St. Anna, Cap. S. Paulo], XII.1934, J. Halik col. (1 male, <abbrev xmlns:xlink="http://www.w3.org/1999/xlink" xlink:title="United States of America National Museum of Natural History" id="ABBRID0E33AE" xlink:type="simple">USNM</abbrev> 5047).] // Brazil Halik 1966 coll. collection; São Paulo, Cantareira, 23.VII.1933, J. Halik col. (1 male, <abbrev xmlns:xlink="http://www.w3.org/1999/xlink" xlink:title="United States of America National Museum of Natural History" id="ABBRID0EA4AE" xlink:type="simple">USNM</abbrev> 2208) // Brazil Halik 1966 coll. collection; São Paulo, Botanical garden [spelled <italic>horto flor.</italic>], XII.1921, J. Halik col. (1 male, <abbrev xmlns:xlink="http://www.w3.org/1999/xlink" xlink:title="United States of America National Museum of Natural History" id="ABBRID0EG4AE" xlink:type="simple">USNM</abbrev> 7190) // Brazil Halik 1966 coll. collection; São Paulo, Piracicaba, 6.X.1965, Blacklight, C. A. Triplehorn col. (2 males, M. Branham collection).</p></tp:treatment-sec></tp:taxon-treatment>
